# Supplementary material for: Hypermethylation and down-regulation of DLEU2 in paediatric acute myeloid leukaemia independent of embedded tumour suppressor miR-15a/16-1
Source: Mol Cancer. 2014 May 24;13:123. doi: 10.1186/1476-4598-13-123 (PMC4050407; doi:10.1186/1476-4598-13-123)
Supplement: Additional file 17 — The top 500 potential target genes identified for each differentially expressed miR-15a/16-1 cluster microRNA member in paediatric AML. [file 1476-4598-13-123-S17.xlsx]

## Sheet: Additional File 17
Additional File 17: The top 500 potential target genes identified for each differentially expressed miR-15a/16-1 cluster microRNA member in paediatric AML
A) miR-15a: Potential target genes are ranked left to right, top to bottom.
	Prediction scores were collated from a number of miRNA target identification programs.
	Genes listed multiple times indicate the miRNA may bind to more than one location within the gene.
ARPP-21	SESN1	TMEM55A	MAP2K1	SLC20A2	CCNE1	MAP7	RBM6	WWP1	FAM81A
ADAMTS18	DYNC1I1	EYA1	HSPA4L	KIF1B	GORASP2	GLUD1	DLL1	ARL2	LRP6
SMAD7	MEOX2	PCDH9	PCTK2	WBP11	RNF111	C2orf42	PRSS7	STOX2	SIPA1L2
PTPRR	PURA	SLC12A2	SEMA6D	SHOC2	AXIN2	CUL2	RSPO3	PPIL4	EIF3A
SLC4A4	TMEM55B	DCLK1	COPS2	KIF23	TBPL1	TLK1	HELZ	PPM1D	AKT3
ABCC5	TSPAN5	RAD50	PDIA6	MBNL2	VTI1B	NEBL	IVNS1ABP	RAB10	DNAJB4
ADAMTS5	PRDM4	NISCH	C1orf102	COL12A1	UBR3	CPEB2	C10orf46	C14orf37	ZNF362
SNF1LK	CCNYL1	RASGEF1B	C5orf41	C6orf151	RNF217	AP2A1	EML5	DYNC1LI2	E2F3
EIF2C4	EFNB2	FAM116A	LOC203547	SLC36A1	FASN	ZBTB9	ZNRF2	FGF2	RAB11FIP2
WDR47	SWAP70	ZNF423	GGA3	DIP2A	CYFIP1	BAT2D1	LPHN2	SLC9A8	FNTA
SUZ12	KDSR	COL24A1	MAP3K7IP3	CCDC19	ABTB2	MOBKL3	CCDC28A	KBTBD2	NECAP1
HIGD1A	VPS33B	GFAP	GHR	LAMP3	SALL3	GCLC	GLUD2	AQP11	C3orf23
DPY19L4	NOB1	USP25	CYP2S1	TFCP2L1	NRBP1	NXPH1	HOXC8	HTR4	IHH
INSR	KCNJ2	ZC3H6	KIF5A	KIF5C	LAMC1	MYO5A	MYO5B	NFATC3	NFE2L1
OMG	PAFAH1B1	PAPPA	WDR42A	PBX3	ACOX1	EXOSC1	ATPBD1C	CRIM1	RNF138
ASB1	GALNT7	PEX13	PLAG1	PLS1	RAB4B	ANLN	RSBN1	ZCCHC2	PHIP
PTCD3	PPP2CA	FBXW7	RFK	KIF21A	TASP1	CDC37L1	PSMD7	PELI2	PTH
LRRC7	ARHGAP20	PTPN3	RAP2C	RAD23B	RAF1	RBBP6	PLEKHA1	BCL2	TGIF2
BACH2	ATXN2	ZFYVE20	SFRS2	SH3GL2	SMURF2	SIAH1	SLC1A2	WNK3	STK33
SNAP25	SRPR	SSR1	STXBP3	TAF5	TBX2	TYRO3	VCL	XDH	YWHAH
ZMYM2	FAM134A	BHLHB3	FCRL2	SGK269	GPR63	C1orf21	PPP1R14C	CAPZA2	ZNRF3
PCGF5	RECK	ARFGAP2	SPRYD3	CNTNAP1	ZC3H12C	CDC14A	MKNK1	CD164	CDK5R1
FUBP1	EIF2B2	CCND2	BTRC	ZNF622	CCNT2	CCDC109A	CLDN2	USP14	LATS1
YTHDC1	ACVR2A	SOCS6	ARHGAP18	CD28	CD80	MED26	KIAA0247	KIAA0317	ZBTB39
RNF10	CDC25A	USP15	DMTF1	WAPAL	LATS2	MYLK	TFAP2D	N4BP1	ZBTB33
SH2D3C	ABCF2	ACTR2	PPIF	CTDSPL	UBE4B	DNAJA2	RTN3	TFG	HMG20A
SEMA3A	UBAC1	PPIH	VAT1	CARM1	POLR3F	EXOC5	RRAGA	NFAT5	MAP3K2
NUP50	ARPP-19	CCR9	USP20	PNPLA6	RNPS1	RALBP1	FERMT2	KIF2C	TLK2
SFRS16	WDHD1	WIF1	SUPT16H	ZHX1	PXMP4	MGAT4A	TEX261	CHRNA5	SLITRK1
SMYD4	CKB	ARL11	IHPK3	CLCN4	CPXM2	GYLTL1B	AEBP2	C15orf40	TEDDM1
UHMK1	NUP35	TAF8	COL9A2	AP1S3	LSM11	ADAT2	C6orf57	CPD	CRKL
CRY2	UBQLNL	PLEKHA7	GLT1D1	MIPOL1	ZNF548	BTLA	CX3CR1	PAQR3	THAP6
DAB2IP	SLC38A9	ADRB2	CYP1B1	ADRBK1	ANKRD46	FAM84B	FAM91A1	ADSS	FAM122B
CYP27B1	C11orf42	IL28RA	DDX3X	MGC42105	SLC30A8	DLST	DPYSL3	DRD1	ATN1
DSG3	TSC22D3	SLC26A2	DVL1	DVL3	EFNA3	EFNB1	EIF1AX	CC2D1B	PIP5K3
KLHDC8B	CCDC125	ZNF449	FLJ90650	ESRRA	ETV6	EZH1	BPTF	FARSA	CYBASC3
CCDC83	RBM24	FOXK1	SEMA3D	FECH	FGF7	FGFR1	FKBP1B	PUF60	PPM1E
KIAA0831	WDR37	SACM1L	MAPRE1	MAPRE3	PDCD11	KIAA0265	UNC13A	PHLPPL	XPO7
MYT1L	KIAA0241	TRIM35	ARHGAP26	GPATCH8	DCUN1D4	RTF1	FLNB	UBXD2	ACSBG1
NUP210	SNF1LK2	CLEC16A	KIAA0664	WWC1	SMG6	C22orf9	SATB2	SYNE1	SR140
AHCYL2	ATP13A2	KCNH4	RYBP	TRAM1	HEY2	NUP188	MMD	ZNF346	CD2AP
LYPLA3	BRD1	VGLL2	ATP6V1C2	CNOT6L	ZDHHC23	TMEM86B	GABPA	RNF144B	TBC1D22A
BRI3	TXN2	TMEM184B	HECTD1	ANAPC13	POLR1A	MYRIP	GPR124	LRP10	ATRNL1
ERC2	WIPI2	WSB1	PHF19	RGS22	PTPN18	TIMM13	GDI2	MDGA1	GFPT1
B4GALT1	CHORDC1	HSPB7	VPS4A	PDCD4	PCDH17	GLS	GLRX	GOLGA4	PGM2L1
EFCAB4A	TMEM105	SLC25A42	RSPO1	SEC14L4
B) miR-15a*: Potential target genes are ranked left to right, top to bottom.
	Prediction scores were collated from a number of miRNA target identification programs.
	Genes listed multiple times indicate the miRNA may bind to more than one location within the gene.
AKT3	ZBTB33	BCL2L11	ABCF2	PPIF	CTDSP2	ACTR1A	DNAL4	ARFRP1	ABI2
WASF2	SERF2	RBM5	RNF41	CDKN1A	ADARB1	PEMT	UBAC1	ZNF238	SLC9A6
AGPAT2	SPTLC1	SLC19A2	SLC34A2	MXD4	TXNIP	GAS2L1	CAMKK2	CAMKK2	ADCY1
SLC12A7	NUP50	ARPP-19	SEPT9	CCR9	TSPAN9	MMP24	MTMR11	BLCAP	EDAR
RALBP1	DDX52	ABHD2	TRIOBP	PTPRT	LDB3	WIF1	AKAP13	EGLN2	NXPH4
PXMP4	BTBD14B	AHNAK2	SLC46A1	PDAP1	CHRNA4	PIK3IP1	TRIM9	CHRNB2	CHRNB4
SORCS1	SORCS1	RHPN1	C1QTNF6	CKB	FOXP4	CMTM5	CENTD1	CLCN3	CLCN5
CLCN6	CLCN7	C14orf79	SPATA2L	CYB5D1	ANKRD13B	B3GALT6	C1orf173	PODN	TEDDM1
COL4A4	TBC1D20	CST9	CHMP4B	TAF8	TMEM198	DCBLD2	LRRC15	SLC31A1	GLYCTK
CPEB2	ADORA2A	COX15	C9orf41	PTPDC1	CRHR1	ASB6	ASB6	ZFP28	CRY2
STK35	ADPRH	MPP7	PLEKHA7	FAM101A	GLT1D1	LYSMD4	CMTM4	CMTM4	C17orf56
SLFN13	C19orf25	ZNF362	WFDC5	CTNND1	CKAP2L	FBXO41	PPM1L	THAP6	PLEKHG4B
CYLD	C6orf151	AMOTL1	RBM33	ADRBK1	FAM91A1	ZDHHC15	CYP27B1	PATE	CLEC12A
C14orf83	FAM134C	ZNF497	AP1G1	PRICKLE2	QSOX2	ZNF169	PWWP2B	PWWP2B	DIAPH1
DPYSL3	ATN1	DSG3	DTNA	DUSP3	DUSP9	EDA	SCAMP5	EFNB1	EGR3
GRAMD2	ELF4	CC2D1B	C1orf69	FLCN	AIM1	TMEM184A	EPHA7	EPHB4	SLC36A1
EYA4	AKT2	ALAD	EXT2	EZH1	F7	ACSL1	C11orf45	ALDH1A3	ZNF498
FOXK1	FLJ37078	NAPEPLD	FGFR1	FKBP1A	FKBP1A	IKZF2	MRAS	LPHN1	KIAA0831
PLEKHA6	MLXIP	MON1B	CLSTN1	FOXF1	SHANK2	ABCF1	STK38L	FAIM2	TMCC1
UNC13A	KIF21B	ZNF609	TRIM35	ARHGAP26	KIF1B	TBC1D2B	TBC1D2B	HIC2	GLT25D2
ZZEF1	MAPK8IP3	FLNB	RCOR1	MDN1	KIAA0182	BAT2D1	PLCB1	OTUD3	KLHL18
KIAA0664	FBXW11	SMG6	ANKS1A	ICOSLG	C22orf9	SLC9A8	USP22	CLASP1	KIAA1045
KIAA0323	FREQ	MLYCD	FNTB	TMED3	TRAM1	KIAA0240	MAPK8IP2	FOSL2	CCRK
ZNF346	PHLDA3	BACE1	KPNA6	LYPLA3	PRKD3	BRD1	FXN	FXN	RNASEH1
RICTOR	LASS6	RASGEF1C	SNX33	ANKS4B	RIPK5	ABTB2	DKFZP564O0823	BRMS1	GALNT2
IFFO	NSL1	NSL1	C20orf194	C2CD2	FAM32A	OSBPL3	ATRNL1	ZNF500	HERC4
VPS33B	NR6A1	CNNM3	HEYL	TIMM13	EIF2C1	MDGA1	HTF9C	AFF4	HSPB7
KIAA1274	BRPF3	GCLC	BCL9L	CCDC88B	LOC283871	TMEM105	C18orf62	ZIK1	GPR26
LOC285382	FRYL	SH3PXD2B	ARL10	RGMB	CXorf59	ANK2	GRK6	GRB10	RAPGEF1
ACAD9	NOB1	GRIN2A	N6AMT1	TFCP2L1	ICOS	EEF2K	ST8SIA5	SNX11	PADI1
POMT2	PACSIN1	HAS3	HTT	HDGF	KCNIP1	TAX1BP3	ACACA	HMGB3	HMOX2
HNF4A	HOXA10	HOXD1	MMAB	IGSF3	HSPG2	NDST1	HTR2A	HTR4	S100A7A
KIAA2022	ZC3H12B	IDH3A	ZKSCAN2	ZSCAN22	ZNF81	PDDC1	ZNF445	BMP8A	IL1R1
AQP2	FAM101B	IL16	ILF3	INCENP	INSR	ISLR	ITK	KCNA1	ATP9B
KCNC4	LHFPL4	RAB15	ARF3	KIF3C	KIF5B	KIFC3	ZKSCAN4	C15orf52	RNF207
LOC388969	IYD	FLJ40142	FLJ35767	SNX30	SRRD	ARL3	LRCH4	GTF2H5	SMAD2
SMAD4	MAFG	MAP4	MAP4	MAT1A	LCN10	MBD1	MBP	CHST6	MAP3K3
MEOX1	MEOX1	MLLT1	MOCS1	C1orf151	MTAP	MTHFR	ASTN1	MYO5A	NFRKB
NGFR	NMT1	NOTCH2	NSF	RNF165	FURIN	PCSK6	PAK2	ARHGEF4	WDR42A
PAX2	PAX2	FCF1	SIDT2	AADAT	MRPL37	RBJ	GCNT4	PDCD1	KRT76
PDE1C	PDE4D	C9orf114	C14orf129	VTA1	CINP	NT5DC3	RAB6B	MED15	CDK5RAP1
ASB1	PDPK1	ERAP1	RAB8B	ZAK	CECR1	PFKFB4	ATP6V1C1	PIK3R1	MBD3
PLXNB1	RAB4B	CSNK1G1	tcag7.1314	GPR88	PODXL	TOLLIP	DGCR8	ROBO4	POU3F2
EPB41L4B	POU4F2	GNB1L	LZTFL1	CCNJ	PARP14	POU6F1	PPARA	RSBN1	CRLS1
GTPBP2	DIRAS2	TET2	BNC2	GATAD2A	DEF8	bA16L21.2.1	CASZ1	CMTM6	SLC41A3
FAM120C	C20orf11	HERC6	FLJ20699	FAM70A	PTCD3	PDPR	MED9	PLEKHJ1	LARP2
ARHGEF10L	MRPS18A	LGI2	ARL8B	ZNF654	KLHL26	WDR33	UBE2Q1	PNRC2	TMEM127
YEATS2	CCDC94	IPO9	SEPT11	RCOR3	EXOC2	SCN3B	PAG1	PRKCI	MYO5C
GNG12	MAPK11	MAPK9	MAP2K7	YLPM1	RPRM	PSKH1	SPHK2	AGPAT3	AGPAT4
DHX33	SPPL2B	RGM	CDC42SE2
C) miR-16-1*: Potential target genes are ranked left to right, top to bottom.
	Prediction scores were collated from a number of miRNA target identification programs.
	Genes listed multiple times indicate the miRNA may bind to more than one location within the gene.
ABI1	ZBTB33	BCL2L11	PIGK	TOM1L1	ABCC5	DNM1L	ABCF2	GPC6	EDIL3
CDH11	ARPC5	TSFM	RAD50	ARL4C	NAMPT	RBM12	C4orf6	MBNL2	ABI2
SLC25A15	ZNF197	RNF41	MPHOSPH6	TOPORS	KLRG1	LRRC17	LRRC17	HNRNPR	KCNMB2
GLYAT	SRRM1	STAM2	CDKN1A	ZMPSTE24	BET1	SAP18	SMNDC1	CDKN2B	CDKN2B
NMUR1	TRIM22	ABCA8	WARS2	WARS2	CDR2	NOD1	CDS1	ST3GAL6	EMG1
N4BP2L2	MAD2L2	COG5	CAP2	ZNF211	CHERP	DCTN2	RPP30	ARFGEF2	ARFGEF1
SLU7	HEXIM1	POLR3G	TXNIP	EXOC5	CAMKK2	CAMKK2	CUGBP2	CUGBP2	CD226
CGRRF1	B3GNT2	PNMA2	FUT9	POLQ	NFAT5	CFL2	TCFL5	RBBP9	MASP2
FUSIP1	ARPP-19	ARPP-21	NCKAP1	ZNF273	FRS2	PGRMC1	GPR83	PPARGC1A	MALT1
TXNL4A	COPS8	APOBEC2	HNRNPA0	PNRC1	MLLT11	TMED10	TMSL8	RCBTB2	TDRKH
MID2	NUDT21	DDX52	CHD2	DUS4L	SOX30	SOX30	CEP110	TPPP	PRSS23
HIBADH	BTN3A2	FOXN3	PTPRT	KIF3A	PSIP1	WIF1	ADCY6	POLI	PROSC
IRAK3	AKAP13	GALNT5	CHN1	RNF24	ZHX1	NXPH2	SLC6A14	SNX18	GPR182
XAB1	SLC46A1	GLCCI1	CBX3	EXOSC8	SFT2D1	TEX261	CYP2U1	ZNF257	CHRNB2
PALM2	EFHC1	MAL2	BTBD9	KLHL32	TMEM132B	SLITRK1	ESCO1	SORCS1	SORCS1
PWWP2A	FHAD1	OSBPL9	OSBPL10	OSBPL11	FBXO32	DDIT4L	LRRC58	SLC22A12	ACSM1
CENTG2	SSX2IP	CLCN5	ZMYND17	PIK3AP1	C10orf4	FAT3	LRIG3	TMEM132D	AEBP2
AEBP2	TMEM16D	AK7	TRAPPC6B	RNASE11	SOCS4	CCR5	DCUN1D3	CMTM3	TMEM170
CYB5D1	USP43	KRT40	ZNF816A	IRGQ	ZNF792	FBXO27	CNN3	CNR1	C1orf161
SLC44A3	C1orf173	C1orf93	KLF17	TATDN3	COL4A3	COL4A3	TBC1D20	DIS3L2	CMPK2
MBOAT2	TMEM18	LOC129881	ICA1L	LOC130074	C2orf63	UBR3	ALS2CR12	ADH7	CD200R1
DCBLD2	KLF6	SLC31A1	SLC31A2	ADK	C3orf45	C4orf33	LIN54	CPEB2	C4orf28
TRAM1L1	ENPP6	PRRC1	JMY	CCDC127	DNAJC21	UBLCP1	STXBP5	NCOA7	HINT3
CD109	PM20D2	SRrp35	DPCR1	MTPN	CPM	C7orf31	CLDN23	CPOX	VPS37A
CR1	RALYL	CREB1	SLITRK4	FAM123B	APOOL	UPRT	GAB3	SPIN4	CRKL
KRTAP13-1	HAPLN1	ASB5	ASB7	CRY1	MACROD2	TRPM6	STK35	PARP1	DUSP19
MAPK14	MAPK14	C10orf46	XRRA1	CSF1R	FAM76B	SESN3	FAM101A	ZNF664	CPNE8
GLT1D1	BEST3	C13orf30	B3GALTL	C14orf145	C15orf43	FAM148A	TOM1L2	SLFN13	EME1
CBLN2	ZNF480	ZNF417	SLC30A7	EXOC8	CTNNB1	HORMAD2	SMYD1	C2orf67	ARL6IP6
PPP1R1C	FAM84A	SLC16A14	TTC14	BTLA	CCDC50	CCDC52	NFXL1	PAQR3	THAP6
PPM1K	TMEM161B	PLEKHG4B	CYBB	ARSK	CCDC112	C6orf151	CYP1A1	CYP1B1	ABCA13
FLJ31818	AMOT	AMOTL1	ZNF425	ADRBK1	CYP2C18	ADRBK2	C8orf42	TMEM74	RLBP1L1
RASEF	FAM120AOS	ZDHHC15	CYP21A2	CYP21A2	FAM122C	CYP24A1	DACH1	TMTC2	DGKB
C14orf83	CLEC14A	DAPK1	TMEM30B	DAPK3	SPRED1	DAZL	ZFP1	DBT	ZNF567
ZNF781	ZNF100	DCN	DCN	C1orf71	DCX	LONRF2	CLEC4F	DDX6	C3orf57
SPATA5	DHX15	MMAA	RASSF6	MIER3	PAPD4	DCP2	DDX53	RNF133	FLJ36031
SNX31	GLIS3	FAM46D	ADAMTS18	KCNG3	DLG3	DLST	DLX4	DMP1	DYNC1LI2
DNTT	DOCK1	DOCK3	DPP4	JAG1	DSCAM	DSG2	DTNA	DTNA	ECM2
E2F2	EBF1	EBI2	ECT2	ABCA1	MEGF9	EGR1	EIF2S1	ARID2	LOC196541
C10orf72	EIF2S3	EIF4E	EIF4EBP1	EIF4G2	ELAVL2	ELF1	ZNF585A	C1orf168	TCTEX1D1
CREG2	PIP5K3	LIPH	EML1	FBXO45	MUC20	FAM116A	AIM1	LOC202459	ENSA
HTRA4	C9orf25	ANKS6	EPB41L1	STOM	EPHA3	HIPK1	SLC44A5	EPS15	SLC36A1
EREG	ERG	ALAD	ESRRG	ETF1	ETV4	EVC	EXT2	ALCAM	F13A1
FABP2	ALDH2	TYSND1	TYSND1	CCNY	RTKN2	C11orf45	ALDH1A3	FBN2	FAM124A
DOK6	HEPACAM	ZNF485	RASGEF1A	NT5DC1	C6orf170	GPR116	ZBTB9	AOF1	ZNF498
C7orf41	NAPEPLD	ATXN7L1	HS3ST5	SLC35F1	KCTD20	TMEM130	ZNRF2	SEMA3D	ALDH3A2
FGF1	FGF1	FGF2	FGF5	FGF7	FGFR1	LAMB4	FKBP1A	ITGA11	IKZF2
MRAS	RASA3	NLGN4Y	ZNF652	RAB11FIP2	PPM1E	VASH1	ZNF507	AAK1	KIAA0831
FKBP3	PLEKHA6	ANKRD6	CLSTN1	WDR37	ABLIM3	FKBP5	CARD8	RUFY3	MTMR15
SEPHS1	RAB18
